# Supplementary material for: Embryonic background risk promotes the survival of tadpoles facing surface predators
Source: PLoS One. 2018 Mar 21;13(3):e0193939. doi: 10.1371/journal.pone.0193939 (PMC5862455; doi:10.1371/journal.pone.0193939)
Supplement: S1 File — All data for this manuscript are available as electronic supporting information. (XLSX) [file pone.0193939.s001.xlsx]

## Sheet: spiders
Predator ID	Size	Treatment	Survival Y or N	Survival time
1	13.2	high risk	no	0.5
2	8.8	high risk	yes	36
3	12.8	high risk	no	2.5
4	9	high risk	yes	36
5	8.8	high risk	yes	36
6	8.8	high risk	yes	36
7	9.3	high risk	no	21.5
8	8.9	high risk	yes	36
9	12.5	high risk	yes	36
10	10.4	high risk	yes	36
11	8.6	high risk	yes	36
12	9.9	high risk	yes	36
13	8.6	high risk	yes	36
1	13.2	low risk	no	17.5
2	8.8	low risk	no	2
3	12.8	low risk	no	2.5
4	9	low risk	yes	36
5	8.8	low risk	no	4
6	8.8	low risk	no	0.5
7	9.3	low risk	no	21
8	8.9	low risk	no	1.5
9	12.5	low risk	yes	36
10	10.4	low risk	no	2.5
11	8.6	low risk	yes	36
12	9.9	low risk	yes	36
13	8.6	low risk	no	30

## Sheet: beetles
Predator ID	Size	Treatment	Survival Y or N	Survival time
1	3.73	high risk	no	18
2	3.05	high risk	no	3.5
3	3.4	high risk	no	17.5
4	2.91	high risk	yes	18
5	3.26	high risk	yes	18
6	3.59	high risk	no	0.5
7	3.03	high risk	yes	18
8	3.34	high risk	no	1
9	3.04	high risk	no	17.5
10	2.98	high risk	yes	18
11	3.19	high risk	yes	18
12	3.71	high risk	no	2
13	2.97	high risk	no	0.5
1	3.73	low risk	yes	18
2	3.05	low risk	no	17.5
3	3.4	low risk	yes	18
4	2.91	low risk	no	17.5
5	3.26	low risk	yes	18
6	3.59	low risk	no	0.5
7	3.03	low risk	yes	18
8	3.34	low risk	no	17.5
9	3.04	low risk	no	1.5
10	2.98	low risk	no	0.5
11	3.19	low risk	yes	18
12	3.71	low risk	no	17.5
13	2.97	low risk	no	0.5

## Sheet: 10-min assay
Predator ID	Size	Time spent chasing	Bouts of ambush
1	3.73	76	11
2	3.05	193	11
3	3.4	19	3
4	2.91	270	7
5	3.26	392	2
6	3.59	489	2
7	3.03	239	4
8	3.34	248	3
9	3.04	336	3
10	2.98	208	4
11	3.19	501	1
12	3.71	600	1
13	2.97	296	3
